# Supplementary material for: Sense of coherence and risk of breast cancer
Source: eLife. 2020 Nov 23;9:e61469. doi: 10.7554/eLife.61469 (PMC7717898; doi:10.7554/eLife.61469)
Supplement: Source code 1. [file elife-61469-code1.do.zip]

Archive with 1 entries (1 files):
- Stata_code_Table2XFigure2.do
